# Supplementary material for: Impact of the 2023 ACR/EULAR Antiphospholipid Syndrome Criteria on Retinal Vein Occlusion Patients
Source: J Clin Med. 2025 Apr 19;14(8):2826. doi: 10.3390/jcm14082826 (PMC12028246; doi:10.3390/jcm14082826)
Supplement: Supplementary file 1 [file jcm-14-02826-s001.zip]

Archive with 1 entries (1 files):
- jcm-3522141-supplementary.pdf
